# Supplementary material for: Leaf Lipid Alterations in Response to Heat Stress of Arabidopsis thaliana
Source: Plants (Basel). 2020 Jul 4;9(7):845. doi: 10.3390/plants9070845 (PMC7412450; doi:10.3390/plants9070845)
Supplement: Supplementary file 1 [file plants-09-00845-s001.zip]

Archive with 2 entries (2 files):
- Figures S1-S4.pdf
- Tables S1-S10.xlsx
